# Supplementary material for: First Detection of Human- and Dog-Associated Demodex Mites (Acari, Arachnida) in Southern European Wolves (Canis lupus)
Source: Pathogens. 2026 Mar 21;15(3):336. doi: 10.3390/pathogens15030336 (PMC13029555; doi:10.3390/pathogens15030336)
Supplement: Supplementary file 1 [file pathogens-15-00336-s001.zip]

Archive with 1 entries (1 files):
- pathogens-4173833-supplementary.xlsx
