# Supplementary material for: First Detection of Human- and Dog-Associated Demodex Mites (Acari, Arachnida) in Southern European Wolves (Canis lupus)
Source: Pathogens. 2026 Mar 21;15(3):336. doi: 10.3390/pathogens15030336 (PMC13029555; doi:10.3390/pathogens15030336)
Supplement: Supplementary file 1 [file pathogens-15-00336-s001.zip › pathogens-4173833-supplementary.xlsx]

## Sheet: Table S1
Table S1. Sample collection
Host	Sample	Coll. Year	Sex	Collection Place	Positive areas	N sites	Nº sites (no DMX)	Nº sites (DMX)	DNA extraction	16S qPCR Detection	18S qPCR Detection	16S Tree name	GenBank (GB) number 18S	18S GB Identity	18S Tree name
Wolf A	CL01	2017	F	Ca-Spain	None				Tris HCL	-	-
Wolf A	CL02	2017	M	Ca-Spain	None				Tris HCL	-	-
Wolf A	CL03	2017	M	Ca-Spain	N/Li/C/A	4		4	Tris HCL	+	+	D.canis_UABW1	KC010484	1	D.canis_UABW
Wolf A	CL04	2017	M	Ca-Spain	None				Tris HCL	-	-
Wolf A	CL05	2017	F	Ca-Spain	None				Tris HCL	-	-
Wolf A	CL06	2017	M	Ca-Spain	P/H	2		2	Tris HCL	+	+	D.injai_UABW2	KU253789	1	D.injai_UABW
Wolf A	CL07	2017	F	Ca-Spain	None				Tris HCL	-	-
Wolf A	CL08	2017	F	Ca-Spain	None				Tris HCL	-	-
Wolf A	CL09	2017	F	Ca-Spain	None				Tris HCL	-	-
Wolf A	CL10	2017	M	Ca-Spain	None				Tris HCL	-	-
Wolf A	CL11	2017	M	Ca-Spain	None				Tris HCL	-	-
Wolf A	CL12	2017	M	Ca-Spain	None				Tris HCL	-	-
Wolf A	CL13	2017	F	Ca-Spain	None				Tris HCL	-	-
Wolf A	CL14	2017	F	Ca-Spain	None				Tris HCL	-	-
Wolf A	CL15	2017	M	Ca-Spain	None				Tris HCL	-	-
Wolf A	CL16	2017	M	Ca-Spain	None				Tris HCL	-	-
Wolf A	CL17	2017	F	Ca-Spain	None				Tris HCL	-	-
Wolf A	CL18	2017	F	Ca-Spain	P/N/L	3		3	Tris HCL	+	+	D.injai_UABW2	KU253789	1	D.injai_UABW
Wolf A	CL19	2017	M	Ca-Spain	None				Tris HCL	-	-
Wolf A	CL20	2017	M	Ca-Spain	None				Tris HCL	-	-
Wolf A	CL21	2017	M	Ca-Spain	None				Tris HCL/Perkin	-	-
Wolf A	CL22	2017	M	Ca-Spain	None				Tris HCL/Perkin	-	-
Wolf A	CL23	2017	M	Ca-Spain	Li	1	1		Tris HCL/Perkin	-	-		OR820194	1	Phthiracarus_UABW
Wolf A	CL24	2017	F	Ca-Spain	None				Tris HCL/Perkin	-	-
Wolf A	CL25	2018	F	Ca-Spain	None				Tris HCL	-	-
Wolf A	CL26	2018	M	Ca-Spain	None				Tris HCL/Perkin	-	-
Wolf A	CL27	2018	M	Ca-Spain	None				Tris HCL/Perkin	-	-
Wolf A	CL28	2018	F	Ca-Spain	None				Tris HCL/Perkin	-	-
Wolf A	CL29	2018	M	Ca-Spain	None				Tris HCL/Perkin	-	-
Wolf A	CL30	2018	F	Ca-Spain	Li	1	1		Tris HCL/Perkin	-	-		GQ864286	1	Adoristes_UABW
Wolf A	CL31	2018	M	Ca-Spain	Li	1		1	Tris HCL/Perkin	+	+	D.injai_UABW2	KU253789	1	D.injai_UABW
Wolf A	CL32	2018	F	Ca-Spain	None				Tris HCL/Perkin	-	-
Wolf A	CL33	2018	M	Ca-Spain	None				Tris HCL/Perkin	-	-
Wolf A	CL34	2018	M	Ca-Spain	Li	1		1	Tris HCL/Perkin	+	+	D.injai_UABW2	KU253789	1	D.injai_UABW
Wolf A	CL35	2018	F	Ca-Spain	None				Tris HCL/Perkin	-	-
Wolf A	CL36	2018	F	Ca-Spain	None				Tris HCL/Perkin	-	-
Wolf A	CL37	2018	M	Ca-Spain	Li	1		1	Tris HCL/Perkin	+	+	D.injai_UABW1	KU253789	1	D.injai_UABW
Wolf A	CL38	2018	M	Ca-Spain	None				Tris HCL/Perkin	-	-
Wolf A	CL39	2018	F	Ca-Spain	P/Fo	2		2	Tris HCL/Perkin	+	+	D.injai_UABW2	KU253789	1	D.injai_UABW
Wolf A	CL40	2018	F	Ca-Spain	Li	2		1	Tris HCL/Perkin	+	+	D.injai_UABW1	KU253789	1	D.injai_UABW
	CL40				C			1		+	+	D.canis_UABW1	KC010484	1	D.canis_UABW
Wolf A	CL41	2018	F	Ca-Spain	Li	1		1	Tris HCL/Perkin	+	+	D.injai_UABW1	KU253789	1	D.injai_UABW
Wolf A	CL42	2018	F	Ca-Spain	P	1		1	Tris HCL	+	+	D.injai_UABW2	KU253789	1	D.injai_UABW
Wolf A	CL43	2018	M	Ca-Spain	None				Tris HCL	-	-
Wolf A	CL44	2018	F	Ca-Spain	None				Tris HCL	-	-
Wolf A	CL45	2018	M	Ca-Spain	None				Tris HCL	-	-
Wolf A	CL46	2018	M	Ca-Spain	P	1		1	Tris HCL	+	+	D.injai_UABW2	KU253789	1	D.injai_UABW
Wolf A	CL47	2018	M	Ca-Spain	C	2	1	1	Tris HCL	+	-	D.canis_UABW1	Z74479	0.9981	Ixodes_UABW
	CL47				Fo		1			-	-		EU432204	0.9981	Ceratoppia_UABW
Wolf A	CL48	2018	F	Ca-Spain	None				Tris HCL	-	-
Wolf A	CL49	2018	M	Ca-Spain	P	2		1	Perkin	+	+	D.injai_UABW1	KU253789	1	D.injai_UABW
	CL49				C		1			-	-		HM070358	0.9737	Bdellodes_UABW
Wolf A	CL50	2018	F	Ca-Spain	N	1		1	Perkin	+	+	D.injai_UABW3	KU253789	1	D.injai_UABW
Wolf A	CL51	2018	F	CyL-Spain	None				Tris HCL	-	-
Wolf A	CL52	2019	F	Ca-Spain	C	2		1	Perkin	+	+	D.injai_UABW3	KU253789	1	D.injai_UABW
	CL52				P		1			-	-		MK014972	1	Camisia_UABW
Wolf A	CL53	2019	F	Ca-Spain	Li	2		1	Perkin	+	+	D.injai_UABW2	KU253789	1	D.injai_UABW
	CL53				N		1			-	-		EU432204	0.9981	Ceratoppia_UABW
Wolf A	CL54	2019	F	Ca-Spain	L	1	1		Perkin	-	-		EU432204	0.9981	Ceratoppia_UABW
Wolf A	CL55	2019	M	Ca-Spain	None				Perkin	-	-
Wolf A	CL56	2019	F	Ca-Spain	P	1	1		Perkin	-	-		KR081607	1	Damaeus_UABW
Wolf A	CL57	2019	M	Ca-Spain	P	1	1		Perkin	-	-		EU432193	0.9934	Lepidozetes_UABW
Wolf A	CL58	2019	M	Ca-Spain	D	1	1		Perkin	-	-		EU432204	0.9981	Ceratoppia_UABW
Wolf A	CL59	2019	F	Ca-Spain	N	1	1		Perkin	-	-		EU432204	0.9981	Ceratoppia_UABW
Wolf A	CL60	2019	F	Ca-Spain	None				Perkin	-	-
Wolf A	CL61	2019	M	Ca-Spain	D	3		1	Perkin	+	+	D.injai_UABW2	KU253789	1	D.injai_UABW
	CL61				H			1		+	+	D.canis_UABW1	KC010484	1	D.canis_UABW
	CL61				L		1			-	-		KY922216	1	Nothrus_UABW
Wolf A	CL62	2019	M	Ca-Spain	Fo	1	1		Perkin	-	-		GQ864286	1	Adoristes_UABW
Wolf A	CL63	2019	F	Ca-Spain	None				Perkin	-	-
Wolf A	CL64	2019	M	Ca-Spain	E/D/L	3	3		Perkin	-	-		OM249668	0.9954	Penthaleus_UABW
Wolf A	CL65	2019	M	Ca-Spain	Li/N	2		2	Perkin	+	+	D.injai_UABW2	KU253789	1	D.injai_UABW
Wolf A	CL66	2019	F	Ca-Spain	Li/Fo	2	2	2	Perkin	+	-	D.injai_UABW3	EU432204	0.9981	Ceratoppia_UABW
Wolf A	CL67	2019	M	Ca-Spain	None				Perkin	-	-
Wolf A	CL68	2019	F	Ca-Spain	None				Perkin	-	-
Wolf A	CL69	2019	M	Ca-Spain	None				Perkin	-	-
Wolf A	CL70	2019	F	Ca-Spain	A	1	1		Perkin	-	-		GQ864286	1	Adoristes_UABW
Wolf A	CL71	2019	M	Ca-Spain	Li/N/C/L	4		4	Perkin	+	+	D.injai_UABW1	KU253789	1	D.injai_UABW
Wolf A	CL72	2019	M	Ca-Spain	E/A	2	2	2	Perkin	+	-	D.folliculorum_UABW3	Z74479	0.9981	Ixodes_UABW
Wolf A	CL73	2019	M	Ca-Spain	None				Perkin	-	-
Wolf A	CL74	2019	M	Ca-Spain	Fo	1		1	Perkin	+	+	D.canis_UABW1	KC010484	1	D.canis_UABW
Wolf A	CL75	2019	F	Ca-Spain	E	1		1	Perkin	+	-	D.brevis_UABW1
Wolf A	CL76	2019	M	Ca-Spain	A	2		1	Perkin	+	-	D.brevis_UABW1
Wolf A	CL77	2020	F	Ca-Spain	None				Perkin	-	-
Wolf A	CL78	2020	F	Ca-Spain	Li/C/D/Fo	4	4		Perkin	-	-		GQ864286	1	Adoristes_UABW
Wolf A	CL79	2020	F	Ca-Spain	C/L	3		2	Perkin	+	+	D.injai_UABW1	KU253789	1	D.injai_UABW
	CL79				Fo		1			-	-		EU432204	0.9981	Ceratoppia_UABW
Wolf A	CL80	2020	F	Ca-Spain	None				Perkin	-	-
Wolf A	CL81	2020	M	Ca-Spain	None				Perkin	-	-
Wolf A	CL82	2020	F	Ca-Spain	N/E	2	2		Perkin	-	-		GQ864301	1	Steganacarus_UABW
Wolf A	CL83	2020	F	Ca-Spain	P/N	2		2	Perkin	+	+	D.injai_UABW2	KU253789	1	D.injai_UABW
Wolf A	CL84	2020	F	Ca-Spain	None				Perkin	-	-
Wolf A	CL85	2020	M	Ca-Spain	None				Perkin	-	-
Wolf A	CL86	2020	M	Ca-Spain	None				Perkin	-	-
Wolf A	CL87	2020	F	Ca-Spain	Li/C	3		2	Perkin	+	+	D.injai_UABW3	KU253789	1	D.injai_UABW
	CL87				P		1			-	-		EU432204	0.9981	Ceratoppia_UABW
Wolf A	CL88	2020	F	Ca-Spain	P/Li	2		2	Perkin	+	+	D.injai_UABW1	KU253789	1	D.injai_UABW
Wolf A	CL89	2020	M	Ca-Spain	P	1		1	Perkin	+	+	D.injai_UABW1	KU253789	1	D.injai_UABW
Wolf A	CL90	2020	M	Ca-Spain	Li/N	2		2	Perkin	+	+	D.injai_UABW1	KU253789	1	D.injai_UABW
Wolf A	CL91	2020	M	Ca-Spain	P/N/E/D/A/Fo/H	7	7		Perkin	-	-		EU432204	0.9981	Ceratoppia_UABW
Wolf A	CL92	2020	F	Ca-Spain	P/N/C/E/D/A/Fo/H	8	8		Perkin	-	-		EU432204	0.9981	Ceratoppia_UABW
Wolf A	CL93	2020	M	Ca-Spain	C/D/A	3	3		Perkin	-	-		EU432204	0.9981	Ceratoppia_UABW
Wolf A	CL94	2020	F	Ca-Spain	P/Li/N/C/E/D/A/Fo/H	9		9	Perkin	+	+	D.canis_UABW1	KC010484	1	D.canis_UABW
Wolf A	CL95	2020	M	Ca-Spain	C	8	1	1	Perkin	+	-	D.canis_UABW1	MK014972	1	Camisia_UABW
	CL95				Fo		1	1		+	-	D.brevis_UABW3	MK014972	1	Camisia_UABW
	CL95				N/E/D/L/A/H		6			-	-		MK014972	1	Camisia_UABW
Wolf A	CL96	2020	F	Ca-Spain	E	6	1	1	Perkin	+	-	D.folliculorum_UABW1	EU432204	0.9981	Ceratoppia_UABW
	CL96				P/Li/C/L/Fo		5			-	-		EU432204	0.9981	Ceratoppia_UABW
Wolf A	CL97	2021	F	Ca-Spain	None				Perkin	-	-
Wolf A	CL98	2021	M	Ca-Spain	E/D/L	3	3		Perkin	-	-		EU432204	0.9981	Ceratoppia_UABW
Wolf A	CL99	2021	F	Ca-Spain	None				Perkin	-	-
Wolf A	CL100	2021	M	Ca-Spain	N/C	2		2	Perkin	+	+	D.canis_UABW1	KC010484	1	D.canis_UABW
Wolf A	CL101	2021	M	Ca-Spain	None				Perkin	-	-
Wolf A	CL102	2021	F	Ca-Spain	None				Perkin	-	-
Wolf A	CL103	2022	M	Ca-Spain	P/Li/N/C/H	5		5	Perkin	+	+	D.injai_UABW2	KU253789	1	D.injai_UABW
Wolf A	CL104	2023	M	Ca-Spain	None				Perkin	-	-
Wolf A	CL105	2023	M	Ca-Spain	None				Perkin	-	-
Wolf A	CL106	2023	F	Ca-Spain	C	3		1	Perkin	+	+	D.canis_UABW1	KC010484	1	D.canis_UABW
	CL106				E/D		2	2		+	-	D.canis_UABW1	GQ864286	1	Adoristes_UABW
Wolf A	CL107	2023	M	Ca-Spain	L/A/Fo	3		3	Perkin	+	+	D.canis_UABW1	KC010484	1	D.canis_UABW
Wolf A	CL108	2023	M	Ca-Spain	None				Perkin	-	-
Wolf A	CL109	2024	F	Ca-Spain	None				Perkin	-	-
Wolf A	CL110	2024	M	Ca-Spain	Fo/H	2		2	Perkin	+	+	D.injai_UABW1	KU253789	1	D.injai_UABW
Wolf A	CL111	2024	M	Ca-Spain	None				Perkin	-	-
Wolf A	CL112	2025	F	Ca-Spain	P/Li	2		2	Perkin	+	+	D.injai_UABW2	KU253789	1	D.injai_UABW
Wolf A	CL113	2025	M	Ca-Spain	None				Perkin	-	-
Wolf A	CL114	2025	F	Ca-Spain	None				Perkin	-	-
Wolf A	CL115	2025	F	Ca-Spain	C	1		1	Perkin	+	-	D.brevis_UABW2
Wolf A	CL116	2025	M	Ca-Spain	Li	2		1	Perkin	+	+	D.injai_UABW1	KU253789	1	D.injai_UABW
	CL116				A			1		+	+	D.canis_UABW1	KC010484	1	D.canis_UABW
Wolf A	CL117	2025	F	Ca-Spain	C/D/L/A	4	4		Perkin	-	-		EU432204	0.9981	Ceratoppia_UABW
Wolf A	CL118	2025	M	Ca-Spain	Li/N	2		2	Perkin	+	+	D.injai_UABW1	KU253789	1	D.injai_UABW
Wolf A	CL119	2025	M	Ca-Spain	C/Fo/H	4		3	Perkin	+	+	D.canis_UABW2	KC010484	1	D.canis_UABW
	CL119				L		1			-	-		EU432204	0.9981	Ceratoppia_UABW
Wolf A	CL120	2025	M	Ca-Spain	E	2		1	Perkin	+	+	D.injai_UABW2	KU253789	1	D.injai_UABW
	CL120				N		1			-	-		OR820194	1	Phthiracarus_UABW
Wolf A	CL121	2025	F	Ca-Spain	None				Perkin	-	-
Wolf A	CL122	2025	M	Ca-Spain	None				Perkin	-	-
Wolf A	CL123	2025	F	Ca-Spain	None				Perkin	-	-
Wolf A	CL124	2025	F	Ca-Spain	None				Perkin	-	-
Wolf A	CL125	2025	F	Ca-Spain	None				Perkin	-	-
Wolf A	CL126	2025	F	Ca-Spain	N/C	3		2	Perkin	+	+	D.injai_UABW2	KU253789	1	D.injai_UABW
	CL126				D		1			-	-		EU432204	0.9981	Ceratoppia_UABW
Wolf A	CL127	2025	M	Ca-Spain	H	2		1	Perkin	+	+	D.injai_UABW2	KU253789	1	D.injai_UABW
	CL127				Fo		1			-	-		HM070361	1	Anystis_UABW
Wolf B	CL128	2017	F	T-Italy	N/H	2	2		Tris HCL/Perkin	-	-		LC817364	0.9978	Cymbaeremaeus_UABW
Wolf B	CL129	2017	M	Al-Italy	Li	1	1		Tris HCL/Perkin	-	-		HM070361	1	Anystis_UABW
Wolf B	CL130	2017	M	Cu-Italy	Li/N	3		2	Tris HCL/Perkin	+	+	D.folliculorum_UABW2	KF745889	1	D.folliculorum_UABW
	CL130				C			1		+	-	D.brevis_UABW2
Wolf B	CL131	2017	M	Cu-Italy	None				Tris HCL/Perkin	-	-
Wolf B	CL132	2017	F	T-Italy	None				Tris HCL/Perkin	-	-
Wolf B	CL133	2017	F	Cu-Italy	None				Tris HCL/Perkin	-	-
Wolf B	CL134	2017	F	T-Italy	N/C/E	3		3	Tris HCL/Perkin	+	+	D.folliculorum_UABW1	KF745889	1	D.folliculorum_UABW
Wolf B	CL135	2017	M	V-Italy	H	1		1	Tris HCL/Perkin	+	-	D.folliculorum_UABW1
Wolf B	CL136	2017	M	T-Italy	Li	1		1	Tris HCL/Perkin	+	-	D.folliculorum_UABW1
Wolf B	CL137	2018	F	Cu-Italy	E	2	1	1	Tris HCL/Perkin	+	-	D.folliculorum_UABW2	EU432204	0.9981	Ceratoppia_UABW
	CL137				P		1			-	-		AF022035	0.9975	Liodes_UABW
Wolf B	CL138	2018	F	Cu-Italy	None				Tris HCL/Perkin	-	-
Wolf B	CL139	2018	M	C-Spain	C	8	1	1	Tris HCL	+	-	D.folliculorum_UABW1	EU432190	0.9941	Chamobates_UABW
	CL139				E/D		2			-	-		EU432204	0.9981	Ceratoppia_UABW
	CL139				P/Li/N/L/A		5			-	-		EU432190	0.9941	Chamobates_UABW
Wolf B	CL140	2023	M	Ar-Spain	None				Perkin	-	-
Wolf A (Canis lupus signatus); Wolf B (Canis lupus italicus); F (Female); M (Male); DMX (Demodex)
P: Periocular; Li: Lips; N: Nose; C: Chin; E: Ear; D: Dorsum; A: Abdominal; L: Lumbar; Fo: Forelimb; H: Hindlimb
Al: Alessandria; Ar: Aragón; Ca: Cantabria; CyL: Castilla y León; C: Catalunya; Cu: Cuneo; T: Torino; V: Vercelli
